# Supplementary material for: Core Outcomes of Self-Care Behaviours in Patients with Breast Cancer Treated with Oral Anticancer Agents: A Systematic Review
Source: Cancers (Basel). 2024 Nov 29;16(23):4006. doi: 10.3390/cancers16234006 (PMC11640320; doi:10.3390/cancers16234006)
Supplement: Supplementary file 1 [file cancers-16-04006-s001.zip]

Archive with 1 entries (1 files):
- cancers-3304467-supplementary.pdf
